# Supplementary material for: Arrhythmias in Dengue: A Systematic Review and Meta-Analysis
Source: Pathogens. 2026 May 5;15(5):497. doi: 10.3390/pathogens15050497 (PMC13209691; doi:10.3390/pathogens15050497)
Supplement: Supplementary file 1 [file pathogens-15-00497-s001.zip]

Archive with 1 entries (1 files):
- pathogens-4186798-supplementary.pdf
